# Supplementary material for: Zinc Oxide Nanoparticles Blunt Potassium-Bromate-Induced Renal Toxicity by Reinforcing the Redox System
Source: Molecules. 2023 Jun 29;28(13):5084. doi: 10.3390/molecules28135084 (PMC10343659; doi:10.3390/molecules28135084)
Supplement: Supplementary file 1 [file molecules-28-05084-s001.zip]

Archive with 1 entries (1 files):
- molecules-2441540-supplementary.pdf
